# Supplementary material for: High-Throughput Functional Characterization of Visceral Afferents by Optical Recordings From Thoracolumbar and Lumbosacral Dorsal Root Ganglia
Source: Front Neurosci. 2021 Mar 11;15:657361. doi: 10.3389/fnins.2021.657361 (PMC7991386; doi:10.3389/fnins.2021.657361)
Supplement: Supplementary file 5 [file Data_Sheet_5.zip]

Archive with 3 entries (3 files):
- Supplementary Material 3 Source code/Automated_ detection _GUI.zip
- Supplementary Material 3 Source code/Image_alignment_GUI.zip
- Supplementary Material 3 Source code/Image_recording_GUI.zip
